# Supplementary material for: A temporal switch model for estimating transcriptional activity in gene expression
Source: Bioinformatics. 2013 Mar 11;29(9):1158–65. doi: 10.1093/bioinformatics/btt111 (PMC3634189; doi:10.1093/bioinformatics/btt111)
Supplement: Supplementary Data [file supp_btt111_supplementaryTables_1-8.xls]

## Sheet: SuppTable 1-Rhythmic genes
gene	Name
AT1G01060	LHY
AT1G04620	HCAR
AT1G06040	BBX24
AT1G06460	ACD31.2
AT1G07050	AT1G07050
AT1G07420	SMO2-1
AT1G09795	HISN1B
AT1G10740	AT1G10740
AT1G10760	GWD1
AT1G12710	PP2-A12
AT1G12845	AT1G12845
AT1G13245	DVL4
AT1G13270	MAP1B
AT1G13570	AT1G13570
AT1G13930	AT1G13930
AT1G14780	AT1G14780
AT1G15825	AT1G15825
AT1G15880	GOS11
AT1G16170	AT1G16170
AT1G17665	AT1G17665
AT1G18150	MPK8
AT1G20510	OPCL1
AT1G21320	AT1G21320
AT1G21570	AT1G21570
AT1G21600	PTAC6
AT1G21750	PDI5
AT1G21920	AT1G21920
AT1G22070	TGA3
AT1G28050	AT1G28050
AT1G29050	TBL38
AT1G29465	AT1G29465
AT1G32030	AT1G32030
AT1G33970	AT1G33970
AT1G48260	CIPK17
AT1G48745	AT1G48745
AT1G48900	AT1G48900
AT1G51090	AT1G51090
AT1G52565	AT1G52565
AT1G53230	TCP3
AT1G54740	AT1G54740
AT1G56300	AT1G56300
AT1G67195	MIR414
AT1G67970	HSFA8
AT1G69160	AT1G69160
AT1G69210	AT1G69210
AT1G70820	AT1G70820
AT1G71430	AT1G71430
AT1G72540	AT1G72540
AT1G75180	AT1G75180
AT1G75770	AT1G75770
AT1G77810	AT1G77810
AT1G77920	AT1G77920
AT2G04530	CPZ
AT2G04795	AT2G04795
AT2G05070	LHCB2.2
AT2G05100	LHCB2.1
AT2G17470	ALMT6
AT2G17840	ERD7
AT2G20210	AT2G20210
AT2G21130	AT2G21130
AT2G21185	AT2G21185
AT2G22122	AT2G22122
AT2G23910	AT2G23910
AT2G24570	WRKY17
AT2G25355	AT2G25355
AT2G28900	OEP16
AT2G29070	AT2G29070
AT2G29650	ANTR1
AT2G29690	ASA2
AT2G36390	BE3
AT2G37230	AT2G37230
AT2G37400	AT2G37400
AT2G39795	AT2G39795
AT2G40080	ELF4
AT2G40240	AT2G40240
AT2G40840	DPE2
AT2G41250	AT2G41250
AT2G42530	COR15B
AT2G42540	COR15
AT2G43010	PIF4
AT2G43018	CPuORF17
AT2G44380	AT2G44380
AT2G45560	CYP76C1
AT2G46450	CNGC12
AT2G46790	PRR9
AT2G46830	CCA1
AT2G47390	AT2G47390
AT2G47870	AT2G47870
AT3G02380	COL2
AT3G02570	PMI1
AT3G05380	ALY2
AT3G09540	AT3G09540
AT3G10770	AT3G10770
AT3G11900	ANT1
AT3G12320	AT3G12320
AT3G15110	AT3G15110
AT3G17100	AT3G17100
AT3G19030	AT3G19030
AT3G20810	JMJ30
AT3G23280	XBAT35
AT3G24760	AT3G24760
AT3G27690	LHCB2.3
AT3G44750	HD2A
AT3G46640	LUX
AT3G46970	PHS2
AT3G47340	ASN1
AT3G47420	ATPS3
AT3G47500	CDF3
AT3G47860	CHL
AT3G48250	BIR6
AT3G50750	BEH1
AT3G51895	AST12
AT3G54500	AT3G54500
AT3G54890	LHCA1
AT3G55240	AT3G55240
AT3G55450	PBL1
AT3G55560	AGF2
AT3G55760	AT3G55760
AT3G56680	AT3G56680
AT3G58490	SPP1
AT3G58670	AT3G58670
AT3G59060	PIF5
AT3G61820	AT3G61820
AT3G62690	ATL5
AT3G63160	AT3G63160
AT4G00050	UNE10
AT4G04670	AT4G04670
AT4G08930	APRL6
AT4G10925	AT4G10925
AT4G15248	AT4G15248
AT4G15430	AT4G15430
AT4G15780	VAMP724
AT4G16146	AT4G16146
AT4G17100	AT4G17100
AT4G18810	AT4G18810
AT4G19170	CCD4
AT4G20070	AAH
AT4G22570	APT3
AT4G26400	AT4G26400
AT4G26670	AT4G26670
AT4G27310	AT4G27310
AT4G27560	AT4G27560
AT4G28910	NINJA
AT4G29510	PRMT11
AT4G30500	AT4G30500
AT4G30650	AT4G30650
AT4G30660	AT4G30660
AT4G31050	AT4G31050
AT4G32340	AT4G32340
AT4G33140	AT4G33140
AT4G33490	AT4G33490
AT4G33540	AT4G33540
AT4G33700	AT4G33700
AT4G33980	AT4G33980
AT4G34588	CPuORF2
AT4G34600	AT4G34600
AT4G34950	AT4G34950
AT4G36910	LEJ2
AT4G38960	AT4G38960
AT4G39980	DHS1
AT4G40060	HB16
AT5G02710	AT5G02710
AT5G02810	PRR7
AT5G04790	AT5G04790
AT5G05410	DREB2A
AT5G06980	AT5G06980
AT5G15850	COL1
AT5G16110	AT5G16110
AT5G16480	PFA-DSP5
AT5G17290	ATG5
AT5G17450	HIPP21
AT5G17550	PEX19-2
AT5G23150	HUA2
AT5G23240	AT5G23240
AT5G23340	AT5G23340
AT5G26570	ATGWD3
AT5G37260	RVE2
AT5G39410	AT5G39410
AT5G39790	AT5G39790
AT5G42900	COR27
AT5G43440	AT5G43440
AT5G45290	AT5G45290
AT5G45310	AT5G45310
AT5G47240	NUDT8
AT5G48250	AT5G48250
AT5G49730	FRO6
AT5G54180	PTAC15
AT5G54960	PDC2
AT5G55280	FTSZ1-1
AT5G56700	AT5G56700
AT5G57660	COL5
AT5G58070	TIL
AT5G58650	PSY1
AT5G59780	MYB59
AT5G61380	TOC1
AT5G64170	AT5G64170
AT5G64180	AT5G64180
AT5G64470	TBL12
AT5G65140	TPPJ
AT5G66590	AT5G66590

## Sheet: SuppTable 2-promoter motifs
motif	PSSM id	database	group	id	count
P$PIF3_01	M00434	TRANSFAC	1	1	61
P$ABF_Q2	M00442	TRANSFAC		2	59
P$ABZ1_01	M01065	TRANSFAC		3	58
P$EMBP1_Q2	M00366	TRANSFAC	2	4	71
P$ABF1_01	M00399	TRANSFAC		5	61
P$PIF1_01	M01585	TRANSFAC		6	61
P$HBP1A_Q2	M00367	TRANSFAC		7	60
P$TAF1_01	M00943	TRANSFAC		8	59
P$GBP_Q6	M00182	TRANSFAC		9	58
P$EMBP1_02	M00788	TRANSFAC		10	58
P$CPRF_Q2	M00368	TRANSFAC		11	56
P$GBF_Q2	M00441	TRANSFAC		12	56
P$CG1_Q6	M00440	TRANSFAC		13	55
P$TAF1_Q2	M00369	TRANSFAC		14	54
P$O2_02	M00372	TRANSFAC		15	53
P$HY5_01	M01584	TRANSFAC		16	53
P$TGA1B_Q2	M00375	TRANSFAC		17	52
P$CPRF3_Q2	M00370	TRANSFAC		18	51
P$BZIP911_01	M00358	TRANSFAC		19	50
P$MARABOX1	S000063	PLACE	3	20	58
P$MARARS	S000064	PLACE		21	56
P$MARTBOX	S000067	PLACE		22	56
P$MADSA_Q2	M00408	TRANSFAC		23	54
P$MADSB_Q2	M00404	TRANSFAC		24	51
P$BOX1PVCHS15	S000208	PLACE		25	51

## Sheet: SuppTable 3-motif instances
		Motifs
		M00434	M00442	M01065	M00366	M00399	M01585	M00367	M00943	M00182	M00788	M00368	M00441	M00440	M00369	M00372	M01584	M00375	M00370	M00358	S000063	S000064	S000067	M00408	M00404	S000208		Count
Genes	AT1G01060	1	1	1	1	1	1	1	1	1	1	1	1	1	1	1	1	1	1	0	0	0	0	0	0	0		18
	AT1G04620	0	0	0	0	0	0	0	0	0	0	0	0	0	0	0	0	0	0	0	0	1	1	1	1	1		5
	AT1G06040	1	0	1	1	0	1	0	0	0	0	0	1	1	0	1	0	0	0	0	1	0	0	0	0	0		8
	AT1G06460	0	0	0	0	0	0	0	0	0	0	0	0	0	0	0	0	0	0	0	0	0	0	1	1	0		2
	AT1G07050	0	0	0	0	0	0	0	0	0	0	0	0	0	0	0	1	0	0	0	0	0	0	0	0	0		1
	AT1G07420	1	1	1	1	0	1	0	1	0	0	1	0	0	1	0	0	0	0	0	1	1	1	0	1	0		12
	AT1G09795	1	1	1	1	1	1	0	1	0	1	1	1	1	1	1	0	0	1	0	1	0	0	0	0	0		15
	AT1G10740	0	1	0	1	1	0	0	0	0	1	1	1	1	0	0	1	0	0	1	0	0	0	0	0	0		9
	AT1G10760	0	0	0	0	0	0	0	0	0	0	0	0	0	0	0	0	0	0	0	0	0	1	1	0	0		2
	AT1G12710	0	0	0	0	0	0	0	0	0	0	0	0	0	0	0	0	0	0	0	0	0	0	1	0	0		1
	AT1G12845	0	0	0	0	1	0	0	0	0	0	0	0	0	0	0	0	0	0	0	0	0	0	0	0	0		1
	AT1G13245	1	1	1	1	1	1	1	1	1	1	1	1	1	1	1	1	1	1	0	0	0	0	0	0	0		18
	AT1G13270	0	0	0	0	0	0	0	0	0	0	0	0	0	0	0	0	0	0	0	1	1	1	0	1	0		4
	AT1G13570	0	0	0	0	0	0	0	0	0	0	0	0	0	0	0	0	0	0	0	0	0	0	0	0	0		0
	AT1G13930	0	0	0	0	0	0	0	0	0	0	0	0	0	0	0	0	0	0	0	1	1	1	1	1	0		5
	AT1G14780	0	0	0	0	0	0	0	0	0	0	0	0	0	0	0	0	0	0	0	0	0	0	0	0	0		0
	AT1G15825	1	1	0	0	1	1	0	0	0	0	0	0	0	0	0	0	0	0	1	0	0	0	0	0	0		5
	AT1G15880	0	0	0	0	1	0	0	0	0	1	0	0	0	0	0	0	0	0	0	0	0	0	0	0	0		2
	AT1G16170	0	0	0	0	0	0	0	0	0	0	0	0	0	0	0	0	0	0	1	0	0	0	0	0	1		2
	AT1G17665	0	0	0	0	1	0	0	0	0	0	0	0	1	0	0	0	0	0	0	1	1	1	0	1	1		7
	AT1G18150	0	0	0	0	0	0	0	0	0	0	0	0	0	0	0	0	0	0	0	0	0	0	0	1	0		1
	AT1G20510	1	1	1	1	1	1	1	1	1	1	1	0	1	1	1	1	1	1	1	0	0	0	0	0	0		18
	AT1G21320	0	0	0	0	0	0	0	0	0	0	0	0	0	0	0	0	0	0	0	1	0	0	0	0	1		2
	AT1G21570	0	0	0	0	0	0	0	0	0	0	0	0	0	0	0	0	0	0	0	0	0	0	0	1	0		1
	AT1G21600	0	0	0	0	0	0	0	0	0	0	0	0	0	0	0	0	0	0	0	0	0	0	0	0	0		0
	AT1G21750	1	1	1	1	1	1	1	1	1	1	1	1	1	1	1	1	1	1	1	0	0	0	0	0	0		19
	AT1G21920	1	1	0	1	1	1	1	0	1	0	1	1	1	0	0	0	0	0	0	1	1	1	0	0	1		14
	AT1G22070	0	0	0	1	0	0	1	0	0	0	0	0	0	0	0	0	1	0	1	0	1	0	0	0	1		6
	AT1G28050	0	0	0	0	0	0	0	0	0	0	0	0	0	0	0	0	0	0	0	0	0	0	0	0	0		0
	AT1G29050	0	0	0	0	0	0	0	0	0	0	0	0	0	0	0	0	0	0	0	0	0	0	1	1	0		2
	AT1G29465	0	0	0	0	0	0	0	0	0	0	0	0	0	0	0	0	0	0	0	0	0	0	0	0	0		0
	AT1G32030	0	0	0	0	0	0	0	0	0	0	0	0	0	0	0	0	0	0	0	0	0	0	1	1	1		3
	AT1G33970	0	0	1	0	0	0	0	0	0	0	0	0	0	0	1	0	0	0	0	0	0	0	0	0	1		3
	AT1G48260	0	0	0	0	0	0	0	0	0	0	0	0	0	0	0	0	0	0	0	1	1	1	1	0	0		4
	AT1G48745	0	0	0	0	0	0	0	0	0	0	0	0	0	0	0	0	0	0	0	0	0	1	1	1	0		3
	AT1G48900	0	0	0	0	0	0	0	0	0	0	0	0	0	0	0	0	0	0	0	0	0	0	0	0	0		0
	AT1G51090	0	0	0	0	0	0	0	0	0	0	0	0	0	0	0	0	0	0	1	0	0	0	0	0	0		1
	AT1G52565	0	0	0	0	0	0	0	0	0	0	0	0	0	0	0	0	0	0	0	1	1	0	0	1	1		4
	AT1G53230	0	0	0	0	0	0	0	0	0	0	0	0	0	0	0	0	0	0	0	0	1	1	1	1	1		5
	AT1G54740	0	0	1	0	0	0	0	0	0	0	0	0	0	0	0	0	1	0	0	0	1	0	1	1	1		6
	AT1G56300	0	0	0	0	0	0	0	0	1	0	0	0	0	0	1	0	0	0	0	0	1	0	0	0	0		3
	AT1G67195	0	0	0	0	0	0	0	0	0	0	0	0	1	0	0	0	0	0	0	0	0	0	0	0	0		1
	AT1G67970	0	0	0	0	0	0	0	0	0	0	0	0	0	0	0	0	0	0	1	0	0	1	0	0	1		3
	AT1G69160	0	0	0	0	0	0	0	0	0	0	0	0	0	0	0	0	0	0	0	0	0	0	0	0	0		0
	AT1G69210	0	0	0	0	0	0	0	0	0	0	0	0	0	0	0	0	0	0	0	0	0	0	0	0	0		0
	AT1G70820	0	0	0	0	0	0	0	0	0	1	0	0	0	0	0	0	0	0	0	1	0	1	0	0	0		3
	AT1G71430	0	0	0	0	0	0	0	0	0	0	0	0	0	0	0	0	0	0	0	0	0	0	0	0	0		0
	AT1G72540	0	0	0	0	0	0	0	0	0	0	0	0	0	0	0	0	0	0	0	0	0	0	0	0	0		0
	AT1G75180	0	0	0	0	0	0	0	1	0	0	0	0	0	0	0	0	0	1	1	0	0	0	0	0	0		3
	AT1G75770	1	1	0	1	1	1	1	1	1	0	1	1	1	1	0	0	1	1	0	1	1	1	1	1	0		19
	AT1G77810	0	1	1	1	0	0	1	0	1	0	0	0	0	0	0	1	1	0	1	0	0	1	0	0	1		10
	AT1G77920	0	0	1	1	0	0	1	1	1	0	0	0	0	1	1	0	1	0	0	0	1	0	0	0	0		9
	AT2G04530	0	0	0	0	0	0	0	0	0	0	0	0	0	0	0	0	0	0	0	1	0	1	1	1	1		5
	AT2G04795	0	0	0	0	0	0	0	0	0	0	0	0	0	0	0	0	0	0	0	1	0	0	1	1	0		3
	AT2G05070	0	0	0	0	0	0	0	0	0	0	0	0	0	0	0	0	0	0	0	0	1	0	0	0	1		2
	AT2G05100	0	0	0	0	0	0	0	0	0	0	0	0	0	0	0	0	0	0	0	1	0	1	0	1	0		3
	AT2G17470	0	0	0	0	0	0	0	0	0	0	0	0	0	0	0	0	0	0	0	0	0	0	1	1	1		3
	AT2G17840	0	0	1	0	1	0	0	0	0	1	1	0	0	0	0	0	0	0	1	0	1	1	0	0	1		8
	AT2G20210	0	0	0	0	0	0	0	0	0	0	0	0	0	0	0	0	0	0	0	0	1	1	1	1	1		5
	AT2G21130	1	1	1	1	1	1	1	1	1	1	1	1	1	1	1	1	1	1	0	0	0	0	1	1	0		20
	AT2G21185	0	0	0	0	0	0	0	0	0	0	0	0	0	0	0	0	0	0	0	0	0	0	0	0	0		0
	AT2G22122	0	0	0	0	0	0	0	0	0	0	0	0	0	0	0	0	0	0	0	0	0	0	0	0	0		0
	AT2G23910	0	0	0	0	1	0	0	0	0	0	0	0	0	0	0	0	1	0	0	0	0	1	0	0	0		3
	AT2G24570	0	0	0	0	0	0	0	0	0	0	0	0	0	0	0	0	0	0	0	1	1	0	0	0	0		2
	AT2G25355	0	0	0	0	0	0	0	0	0	0	0	0	0	0	0	0	0	0	0	0	0	0	0	0	0		0
	AT2G28900	1	1	1	1	0	1	1	1	1	0	0	1	1	1	1	1	1	1	1	0	0	0	1	0	0		17
	AT2G29070	1	1	1	1	0	1	1	1	1	1	1	1	0	1	1	1	0	0	0	0	0	0	0	0	0		14
	AT2G29650	0	0	0	0	1	0	0	0	0	0	0	0	0	0	0	1	0	0	0	0	0	0	0	0	0		2
	AT2G29690	0	0	0	0	0	0	0	0	0	0	0	0	0	0	0	0	0	0	0	0	0	0	0	0	0		0
	AT2G36390	1	1	0	1	1	1	1	1	1	1	1	1	1	1	0	1	0	1	0	1	1	0	0	0	1		18
	AT2G37230	0	0	0	0	0	0	0	0	0	0	0	0	0	0	0	0	0	0	0	0	0	0	0	0	0		0
	AT2G37400	0	0	0	0	0	0	0	0	0	0	0	0	0	0	0	0	0	0	0	0	0	0	0	0	0		0
	AT2G39795	0	0	0	0	0	0	0	0	0	0	0	0	0	0	0	0	0	0	0	1	0	0	0	0	1		2
	AT2G40080	0	0	0	0	0	0	0	0	0	0	0	1	0	0	0	1	0	0	0	0	0	0	0	0	0		2
	AT2G40240	0	1	1	1	0	1	1	1	1	1	0	0	0	1	1	1	0	0	1	0	0	0	0	0	1		13
	AT2G40840	0	0	0	0	0	0	0	0	0	0	0	0	0	0	0	0	0	0	0	1	0	0	0	0	0		1
	AT2G41250	0	0	0	0	0	0	0	0	0	0	0	0	0	0	0	0	0	0	1	1	1	1	0	0	1		5
	AT2G42530	1	0	1	1	1	0	1	1	1	1	1	1	1	1	1	1	0	0	0	0	0	0	1	1	1		17
	AT2G42540	1	0	0	0	0	0	0	0	0	0	1	0	0	0	0	0	1	1	0	1	0	1	0	0	0		6
	AT2G43010	1	1	1	1	1	1	1	1	1	1	1	1	1	1	1	1	1	1	0	0	0	0	0	0	0		18
	AT2G43018	1	1	1	1	1	1	1	1	1	1	1	1	1	1	1	1	1	1	1	1	0	0	0	1	1		22
	AT2G44380	0	0	0	0	0	0	0	0	0	0	0	0	0	0	0	0	0	0	0	0	0	0	0	0	0		0
	AT2G45560	0	0	0	0	0	0	0	0	0	0	0	0	0	0	0	0	0	0	0	1	0	0	0	0	0		1
	AT2G46450	0	0	0	0	0	0	0	0	0	0	0	0	0	0	0	0	0	0	0	0	0	0	0	0	0		0
	AT2G46790	1	1	1	1	1	1	1	1	1	1	1	1	1	1	1	1	1	1	1	0	0	0	0	0	0		19
	AT2G46830	1	1	0	1	1	1	1	1	1	0	1	1	1	1	0	1	1	1	1	1	0	0	0	0	1		18
	AT2G47390	1	1	1	1	1	1	1	1	1	1	1	1	1	1	1	1	0	1	1	0	1	0	0	0	0		19
	AT2G47870	0	0	0	0	0	0	0	0	0	0	0	0	0	0	0	0	0	0	0	1	0	1	1	1	0		4
	AT3G02380	1	1	1	1	1	1	1	1	1	1	1	1	1	1	1	1	1	1	1	0	0	0	0	0	1		20
	AT3G02570	1	1	1	1	1	1	1	1	1	1	1	1	0	1	1	1	1	1	0	0	1	0	1	1	1		21
	AT3G05380	1	1	0	1	0	1	1	1	0	1	1	1	0	1	1	0	0	1	0	1	1	1	1	1	0		17
	AT3G09540	0	0	0	0	0	0	0	0	0	0	0	0	0	0	0	0	0	0	0	1	1	1	1	1	0		5
	AT3G10770	0	0	0	0	0	0	0	0	0	0	0	0	0	0	0	0	0	0	0	0	0	0	0	1	0		1
	AT3G11900	1	1	1	1	0	1	1	1	1	0	0	1	1	1	0	1	1	0	1	0	0	0	0	0	0		14
	AT3G12320	1	1	1	1	1	1	1	1	1	1	1	1	1	1	1	1	1	1	1	0	0	0	0	0	0		19
	AT3G15110	0	0	0	0	0	0	0	0	0	0	0	0	0	0	0	0	0	0	0	0	0	0	0	0	0		0
	AT3G17100	0	0	0	0	1	0	0	0	0	0	0	0	1	0	0	0	0	0	0	1	1	1	0	0	0		5
	AT3G19030	0	0	0	0	0	0	0	0	0	0	1	1	1	0	0	1	0	0	0	0	0	0	0	0	0		4
	AT3G20810	0	0	0	0	0	0	0	0	0	0	0	0	0	0	0	0	0	0	0	1	1	0	1	0	0		3
	AT3G23280	0	0	0	0	0	0	0	0	0	0	0	0	0	0	0	0	0	0	0	1	0	0	0	1	0		2
	AT3G24760	0	0	0	0	0	0	0	0	0	0	0	0	0	0	0	0	0	0	0	0	0	1	1	1	1		4
	AT3G27690	1	1	1	1	1	1	1	1	1	1	1	1	1	1	1	1	1	1	1	0	1	0	0	0	0		20
	AT3G44750	0	0	0	0	0	0	0	0	0	0	0	0	0	0	0	0	1	1	1	0	0	0	0	0	0		3
	AT3G46640	1	1	1	1	1	1	1	1	1	1	1	1	1	1	1	1	1	1	1	0	1	0	0	0	0		20
	AT3G46970	1	0	0	0	1	1	0	0	0	1	1	0	0	0	0	0	0	0	0	0	0	0	0	0	0		5
	AT3G47340	1	1	1	1	1	1	1	1	1	1	1	1	1	1	1	1	0	1	0	0	0	0	1	0	0		18
	AT3G47420	0	0	0	0	0	0	0	0	0	0	0	0	0	0	0	0	0	0	0	1	1	1	1	1	1		6
	AT3G47500	0	0	1	0	0	0	0	0	0	0	0	0	0	0	0	0	0	0	1	1	0	0	1	0	0		4
	AT3G47860	0	0	0	1	0	0	0	0	0	1	0	0	0	0	1	0	0	0	0	0	0	0	0	0	1		4
	AT3G48250	0	0	0	0	0	0	0	0	0	0	0	0	0	0	0	0	0	0	0	1	0	0	1	0	0		2
	AT3G50750	0	0	0	0	0	0	1	0	1	0	0	0	0	0	0	0	1	0	0	0	1	1	0	0	1		6
	AT3G51895	0	0	0	0	0	0	0	0	0	0	0	0	0	0	0	0	0	0	0	0	0	0	0	0	1		1
	AT3G54500	1	1	1	1	1	1	1	1	1	1	1	1	1	1	1	1	1	1	1	0	1	0	0	0	1		21
	AT3G54890	0	0	0	0	0	0	0	0	0	1	0	0	0	0	0	0	0	0	0	0	0	0	0	0	0		1
	AT3G55240	1	1	1	1	1	1	1	1	1	1	1	1	1	1	1	1	1	1	1	0	0	0	1	1	0		21
	AT3G55450	0	0	0	0	0	0	0	0	0	0	0	0	0	0	0	0	0	0	0	0	0	1	0	0	0		1
	AT3G55560	0	0	0	0	0	0	0	0	0	0	0	0	0	0	0	0	0	0	0	0	0	0	0	0	0		0
	AT3G55760	0	0	0	0	0	0	0	0	0	0	0	0	0	0	0	0	0	0	0	1	0	1	0	0	0		2
	AT3G56680	0	0	0	0	0	0	0	0	0	0	0	0	0	0	0	0	0	0	0	0	1	0	1	1	1		4
	AT3G58490	0	0	0	0	0	0	0	0	0	0	0	1	0	0	0	0	0	0	0	1	0	0	1	0	1		4
	AT3G58670	0	0	0	0	0	0	0	0	0	0	0	0	0	0	0	0	0	0	0	1	0	0	0	0	0		1
	AT3G59060	1	1	1	1	1	1	1	1	1	1	1	1	1	1	1	1	1	1	0	0	0	0	0	0	0		18
	AT3G61820	0	0	0	0	0	0	0	0	0	0	0	0	0	0	0	0	0	0	0	0	0	0	0	0	0		0
	AT3G62690	0	0	0	0	0	0	0	0	0	0	0	0	0	0	0	0	0	0	0	1	1	1	0	0	0		3
	AT3G63160	1	1	1	1	0	1	1	1	1	1	1	1	1	1	1	1	1	1	1	0	0	0	0	0	0		18
	AT4G00050	0	0	0	0	0	0	0	0	0	0	0	0	0	0	0	0	0	0	0	1	1	0	0	0	0		2
	AT4G04670	0	0	0	0	0	0	0	0	0	0	0	0	0	0	0	0	0	0	0	1	1	1	1	1	0		5
	AT4G08930	0	0	0	0	0	0	0	0	0	0	0	0	0	0	0	0	1	0	0	1	1	1	0	0	0		4
	AT4G10925	0	0	0	1	0	0	0	0	0	0	0	0	0	0	0	0	0	0	0	0	1	0	0	0	0		2
	AT4G15248	1	1	1	1	1	1	0	1	0	1	1	1	1	1	1	0	0	1	0	0	0	0	0	0	0		14
	AT4G15430	0	0	0	0	0	0	0	0	0	1	0	0	0	0	0	0	0	0	0	0	0	0	0	0	0		1
	AT4G15780	0	0	0	0	0	0	0	0	0	0	0	0	0	0	0	0	0	0	0	1	1	1	1	1	1		6
	AT4G16146	1	0	1	1	1	1	1	1	0	1	1	0	0	1	1	0	0	1	0	1	0	0	0	0	0		13
	AT4G17100	0	0	0	0	0	0	0	0	0	0	0	0	0	0	0	0	0	0	0	0	0	0	0	0	1		1
	AT4G18810	1	0	0	1	1	1	0	1	0	1	1	0	0	1	0	0	0	0	0	0	0	0	0	0	0		8
	AT4G19170	0	0	0	0	0	0	0	0	0	0	0	0	0	0	0	0	0	0	0	0	0	0	1	0	1		2
	AT4G20070	1	0	1	1	0	0	0	1	1	1	0	0	0	0	1	0	0	1	1	1	1	0	1	0	0		12
	AT4G22570	0	0	0	0	0	0	0	0	0	0	0	0	0	0	0	0	0	0	0	1	0	1	0	1	0		3
	AT4G26400	0	0	0	0	0	0	0	0	0	0	0	0	0	0	0	0	0	0	0	0	0	0	0	0	0		0
	AT4G26670	0	0	0	0	0	0	0	0	0	0	0	0	0	0	0	0	0	0	1	0	0	0	0	0	0		1
	AT4G27310	0	1	1	1	0	0	1	0	0	0	0	0	0	0	0	1	0	0	0	1	0	1	1	0	1		9
	AT4G27560	1	0	1	1	1	1	1	1	1	1	1	1	1	1	1	0	1	1	1	0	0	0	0	0	1		18
	AT4G28910	0	0	0	0	0	0	0	0	0	0	0	0	0	0	0	0	0	0	0	0	0	0	0	1	0		1
	AT4G29510	0	0	0	0	0	0	0	0	0	1	0	0	0	0	0	0	0	0	1	0	0	0	0	0	1		3
	AT4G30500	0	0	0	0	1	0	0	0	0	0	0	0	0	0	0	0	0	0	0	0	0	0	0	0	0		1
	AT4G30650	1	1	0	1	1	1	1	1	1	0	0	0	1	1	0	0	1	1	1	0	0	0	0	0	0		13
	AT4G30660	0	0	0	0	0	0	0	0	0	1	0	0	0	0	0	0	0	0	0	0	0	0	0	0	0		1
	AT4G31050	0	0	0	0	0	0	0	0	0	0	0	0	0	0	0	0	0	0	0	0	0	1	0	0	0		1
	AT4G32340	0	0	0	0	0	0	0	0	0	0	0	0	0	0	0	0	0	0	0	0	0	0	1	1	0		2
	AT4G33140	0	0	0	0	0	0	0	0	0	0	0	0	0	0	0	0	0	0	0	1	0	0	1	0	0		2
	AT4G33490	0	0	0	1	0	0	0	1	0	1	0	0	0	0	0	0	0	1	1	0	0	0	0	0	0		5
	AT4G33540	1	1	1	1	1	1	1	1	1	1	1	1	1	1	1	1	1	1	0	0	0	0	0	0	0		18
	AT4G33700	0	1	1	1	0	0	1	0	1	0	0	0	0	0	1	1	1	0	1	0	0	0	0	1	0		10
	AT4G33980	1	1	1	1	1	1	1	1	1	1	1	1	1	1	1	1	1	1	1	1	1	1	1	0	1		24
	AT4G34588	0	0	0	0	0	0	0	0	0	0	0	0	0	0	0	0	0	0	0	0	1	1	1	1	1		5
	AT4G34600	0	0	0	1	0	0	0	0	0	0	0	0	0	0	1	0	0	0	0	1	0	0	0	0	0		3
	AT4G34950	0	0	0	0	0	0	0	0	0	0	0	0	0	0	0	0	0	0	0	1	1	1	0	0	0		3
	AT4G36910	1	1	1	1	1	1	1	1	1	1	1	1	1	1	0	1	0	1	1	0	0	0	1	1	0		19
	AT4G38960	0	0	0	0	0	0	0	0	0	0	0	0	0	0	0	0	0	0	0	0	0	1	0	0	0		1
	AT4G39980	1	1	1	1	0	1	1	1	1	1	1	1	1	1	1	1	1	1	1	0	1	0	0	0	1		20
	AT4G40060	0	0	1	0	0	0	1	1	1	0	0	0	0	0	0	0	1	0	0	1	1	0	1	0	0		8
	AT5G02710	0	0	0	0	0	1	0	0	0	0	0	0	0	0	0	0	0	0	0	1	0	1	0	0	0		3
	AT5G02810	1	1	1	1	1	1	1	1	1	1	1	1	1	1	1	1	1	1	1	0	0	1	0	0	0		20
	AT5G04790	0	0	0	0	0	0	0	0	0	0	0	0	0	0	0	0	0	0	1	0	0	0	1	0	0		2
	AT5G05410	0	1	1	1	1	0	1	0	1	0	0	1	0	0	0	0	1	0	1	0	0	1	0	0	0		10
	AT5G06980	1	1	1	1	1	1	1	1	1	1	1	1	1	1	1	1	1	1	1	0	0	0	0	0	0		19
	AT5G15850	0	0	0	0	1	0	0	0	0	0	0	0	0	0	0	0	0	0	1	0	0	0	0	0	0		2
	AT5G16110	0	0	0	0	0	0	0	0	0	0	0	0	0	0	0	0	0	0	0	1	1	1	1	1	1		6
	AT5G16480	1	1	0	1	1	1	0	0	0	0	1	0	1	0	0	1	0	0	0	1	0	1	0	0	0		10
	AT5G17290	1	0	0	0	0	1	0	0	0	0	0	0	0	0	0	0	0	0	0	0	0	0	0	0	1		3
	AT5G17450	0	0	0	0	0	0	1	0	1	0	0	0	0	0	0	0	1	0	0	0	1	0	0	0	0		4
	AT5G17550	0	0	0	0	0	0	0	0	0	0	0	0	0	0	0	0	0	0	0	0	0	1	0	0	0		1
	AT5G23150	0	0	0	0	0	0	0	0	0	0	0	0	0	0	0	0	0	0	0	0	0	0	1	1	0		2
	AT5G23240	0	0	0	0	0	0	0	0	0	0	0	0	0	0	0	0	0	0	0	0	1	0	1	1	0		3
	AT5G23340	0	0	0	0	0	0	0	0	0	0	0	0	0	0	0	0	0	0	0	0	0	0	1	0	0		1
	AT5G26570	0	0	0	0	0	0	0	0	0	0	0	0	0	0	0	0	0	0	0	1	1	0	0	0	0		2
	AT5G37260	1	1	1	1	1	1	1	1	1	1	1	1	1	1	1	1	1	1	1	0	0	1	0	0	0		20
	AT5G39410	0	0	0	0	0	0	0	0	0	0	0	0	0	0	0	0	0	0	0	1	1	0	0	1	0		3
	AT5G39790	0	0	0	0	0	1	0	0	0	0	0	0	0	0	0	0	0	0	0	0	0	0	0	0	0		1
	AT5G42900	1	1	1	1	1	1	1	1	1	1	1	1	1	1	1	1	1	1	1	1	1	1	1	1	0		24
	AT5G43440	0	0	0	0	0	0	0	0	0	0	0	0	0	0	0	0	0	0	0	0	1	1	0	0	1		3
	AT5G45290	0	0	0	0	0	0	0	0	0	0	0	0	0	0	0	0	0	0	0	1	1	1	1	1	1		6
	AT5G45310	0	0	0	1	0	0	0	0	0	0	0	0	0	0	0	0	0	0	0	1	1	0	0	0	1		4
	AT5G47240	1	1	1	1	1	1	1	1	1	1	1	1	1	1	1	1	1	1	0	0	0	0	1	1	1		21
	AT5G48250	1	1	0	1	1	1	0	0	0	0	1	1	1	0	0	0	0	0	0	0	0	0	0	0	0		8
	AT5G49730	0	1	0	1	1	1	1	1	1	0	0	1	1	1	1	1	1	0	0	0	0	0	0	0	0		13
	AT5G54180	0	0	0	0	1	0	0	0	0	0	0	0	0	0	0	0	0	0	0	0	0	0	1	1	0		3
	AT5G54960	1	1	1	1	1	1	1	1	1	1	1	1	1	1	1	1	1	1	0	0	0	0	0	0	0		18
	AT5G55280	0	0	0	0	0	0	0	0	0	0	0	0	0	0	0	0	0	0	0	0	0	0	0	0	1		1
	AT5G56700	0	0	0	0	0	0	0	0	0	0	0	0	0	0	0	0	0	0	0	0	1	0	0	0	0		1
	AT5G57660	1	1	0	1	1	1	1	1	1	0	1	1	1	0	0	0	0	1	0	0	0	0	0	1	0		13
	AT5G58070	1	1	1	1	1	1	1	1	1	1	1	1	1	1	1	1	0	1	0	0	0	0	0	0	0		17
	AT5G58650	1	1	1	1	1	1	1	1	1	1	1	1	1	1	1	1	1	1	1	0	0	0	0	0	0		19
	AT5G59780	0	0	0	0	0	0	0	0	0	0	0	0	0	0	0	0	0	0	0	0	1	0	1	1	0		3
	AT5G61380	1	1	1	1	0	0	1	1	1	1	0	1	0	1	1	1	1	1	1	0	1	1	0	0	0		17
	AT5G64170	1	1	1	1	1	1	1	1	1	1	1	1	1	1	1	1	1	1	1	0	0	1	0	0	0		20
	AT5G64180	1	1	1	1	1	1	1	1	1	1	1	1	1	1	1	1	1	1	1	0	0	1	0	0	0		20
	AT5G64470	0	0	1	0	0	0	0	0	0	1	0	0	0	0	0	0	0	0	0	0	0	1	0	0	0		3
	AT5G65140	1	1	1	1	1	1	1	1	1	1	1	1	1	1	1	1	1	1	1	0	0	0	0	0	0		19
	AT5G66590	1	1	0	1	0	1	1	1	1	0	1	1	1	1	1	1	1	0	0	0	0	1	1	0	0		16

## Sheet: SuppTable 4-cluster overview
cluster membership									cluster size
	time-series and motif co-occurrence			time-series only						time-series and motif co-occurrence			time-series only
gene	whole SD	on-off SD	expression	whole SD	on-off SD	expression	motif only		cluster	whole SD	on-off SD	expression	whole SD	on-off SD	expression	motif only
AT1G01060	3	8	3	5	13	3	1		1	35	31	45	24	26	25	122
AT1G04620	6	15	1	7	12	2	2		2	21	27	25	18	24	22	65
AT1G06040	1	2	2	2	2	4	1		3	20	24	22	18	23	21	4
AT1G06460	9	10	7	1	1	1	2		4	17	18	22	15	17	21	3
AT1G07050	10	6	1	15	12	8	1		5	15	14	21	14	16	18	3
AT1G07420	3	1	1	2	5	7	1		6	15	13	20	13	15	17	3
AT1G09795	7	1	1	8	9	2	1		7	14	12	19	12	15	14	#N/A
AT1G10740	2	3	3	1	3	3	1		8	14	11	13	12	12	14	#N/A
AT1G10760	6	14	7	7	11	1	1		9	12	9	13	12	12	14	#N/A
AT1G12710	3	1	1	5	6	7	2		10	12	8	#N/A	11	10	12	#N/A
AT1G12845	2	4	9	1	1	1	1		11	8	8	#N/A	10	8	11	#N/A
AT1G13245	7	2	3	10	2	6	1		12	7	7	#N/A	10	8	11	#N/A
AT1G13270	12	1	1	8	6	2	2		13	7	7	#N/A	9	7	#N/A	#N/A
AT1G13570	14	14	4	3	11	10	4		14	3	6	#N/A	9	7	#N/A	#N/A
AT1G13930	9	10	7	1	1	1	2		15	#N/A	5	#N/A	7	#N/A	#N/A	#N/A
AT1G14780	11	11	8	11	9	8	2		16	#N/A	#N/A	#N/A	6	#N/A	#N/A	#N/A
AT1G15825	1	2	2	2	2	4	1
AT1G15880	4	7	5	9	7	10	1
AT1G16170	2	3	4	12	3	3	1
AT1G17665	1	15	1	2	3	2	1
AT1G18150	9	10	6	1	1	11	2
AT1G20510	2	4	6	1	1	11	1
AT1G21320	8	5	2	11	2	4	1
AT1G21570	13	10	9	4	1	1	2
AT1G21600	8	15	8	8	9	12	3
AT1G21750	1	1	1	14	10	9	1
AT1G21920	7	8	3	2	2	5	1
AT1G22070	2	4	6	9	5	1	1
AT1G28050	13	1	1	4	5	7	1
AT1G29050	4	7	5	9	7	10	2
AT1G29465	8	5	3	8	4	5	5
AT1G32030	12	2	2	2	2	4	2
AT1G33970	2	4	6	1	1	11	1
AT1G48260	8	5	4	11	4	6	1
AT1G48745	9	3	4	1	3	3	2
AT1G48900	6	12	7	7	8	9	5
AT1G51090	3	1	9	5	6	1	1
AT1G52565	6	13	4	7	14	5	2
AT1G53230	6	15	1	3	9	2	2
AT1G54740	4	7	5	9	7	10	1
AT1G56300	2	4	9	1	1	1	1
AT1G67195	2	3	5	12	3	3	1
AT1G67970	10	6	9	15	12	1	1
AT1G69160	11	5	3	10	4	5	2
AT1G69210	8	12	8	3	8	12	2
AT1G70820	9	4	6	1	1	9	1
AT1G71430	1	2	2	2	2	4	4
AT1G72540	1	2	2	2	2	4	2
AT1G75180	2	3	3	1	3	3	1
AT1G75770	1	3	5	12	3	10	1
AT1G77810	7	6	1	10	9	7	1
AT1G77920	14	8	1	3	11	8	1
AT2G04530	4	9	8	3	10	12	2
AT2G04795	9	3	5	1	3	3	2
AT2G05070	1	2	2	2	2	4	2
AT2G05100	1	2	2	2	2	4	2
AT2G17470	14	13	6	3	11	9	2
AT2G17840	2	4	9	1	1	1	1
AT2G20210	5	5	4	14	4	6	2
AT2G21130	10	6	1	4	5	2	1
AT2G21185	6	3	4	13	3	3	3
AT2G22122	2	4	7	1	1	1	6
AT2G23910	7	11	1	11	9	12	1
AT2G24570	5	14	4	14	11	5	2
AT2G25355	5	12	7	3	8	8	3
AT2G28900	3	1	1	5	6	7	1
AT2G29070	3	6	1	13	8	8	1
AT2G29650	1	2	2	2	4	4	1
AT2G29690	5	9	7	14	10	9	3
AT2G36390	3	1	1	5	6	7	1
AT2G37230	6	14	7	7	11	1	1
AT2G37400	5	12	7	13	8	8	2
AT2G39795	5	9	8	3	10	8	1
AT2G40080	3	1	1	4	5	2	1
AT2G40240	2	4	1	4	5	1	1
AT2G40840	4	1	6	5	6	9	2
AT2G41250	4	8	4	16	13	6	1
AT2G42530	3	1	6	4	5	1	1
AT2G42540	1	1	6	9	6	1	1
AT2G43010	1	2	2	6	2	4	1
AT2G43018	2	4	6	9	1	11	1
AT2G44380	8	5	2	3	4	6	6
AT2G45560	9	10	7	9	6	9	2
AT2G46450	8	5	4	3	4	5	1
AT2G46790	1	2	6	6	1	11	1
AT2G46830	7	8	3	8	4	5	1
AT2G47390	3	1	1	4	5	2	1
AT2G47870	5	9	1	14	10	8	2
AT3G02380	3	8	3	16	13	5	1
AT3G02570	7	1	1	11	14	8	1
AT3G05380	10	6	1	13	8	1	1
AT3G09540	4	1	7	5	6	9	2
AT3G10770	11	7	4	8	7	5	2
AT3G11900	1	2	2	2	2	6	1
AT3G12320	3	8	3	16	13	6	1
AT3G15110	4	1	8	5	6	8	5
AT3G17100	6	13	5	7	14	5	1
AT3G19030	1	3	5	6	3	3	1
AT3G20810	11	11	1	10	12	2	2
AT3G23280	8	11	1	8	9	8	2
AT3G24760	12	15	8	3	8	12	2
AT3G27690	1	2	2	2	2	4	1
AT3G44750	5	9	1	14	10	2	1
AT3G46640	10	6	1	15	8	2	1
AT3G46970	6	14	6	7	11	9	1
AT3G47340	7	2	3	10	4	6	1
AT3G47420	4	7	4	8	7	5	2
AT3G47500	8	5	2	2	2	4	1
AT3G47860	3	1	1	4	5	2	1
AT3G48250	6	14	7	7	11	7	2
AT3G50750	8	5	3	11	4	6	1
AT3G51895	8	5	3	3	4	6	2
AT3G54500	3	8	3	16	13	6	1
AT3G54890	1	2	2	2	2	4	1
AT3G55240	1	2	2	2	2	4	1
AT3G55450	13	1	9	4	5	7	2
AT3G55560	12	3	5	12	3	10	6
AT3G55760	9	10	7	1	1	11	2
AT3G56680	12	7	5	12	7	3	2
AT3G58490	4	7	4	5	7	5	1
AT3G58670	6	13	5	7	14	10	1
AT3G59060	7	2	2	11	2	6	1
AT3G61820	12	4	6	6	1	11	2
AT3G62690	5	12	7	13	8	8	2
AT3G63160	1	1	1	3	9	2	1
AT4G00050	9	3	4	1	3	3	2
AT4G04670	5	9	7	14	10	9	2
AT4G08930	4	7	5	9	7	3	1
AT4G10925	12	3	5	12	3	10	1
AT4G15248	1	2	2	6	4	4	1
AT4G15430	2	3	4	9	7	3	1
AT4G15780	4	7	5	9	7	10	2
AT4G16146	3	1	1	5	6	7	1
AT4G17100	2	4	9	1	1	1	2
AT4G18810	7	3	1	11	3	12	1
AT4G19170	7	5	3	11	2	6	1
AT4G20070	10	3	3	13	3	3	1
AT4G22570	9	3	4	1	3	3	2
AT4G26400	4	7	5	5	13	10	4
AT4G26670	1	1	9	6	5	2	1
AT4G27310	1	2	2	6	2	4	1
AT4G27560	7	1	6	8	9	7	1
AT4G28910	5	12	7	3	8	9	2
AT4G29510	2	4	9	1	1	1	1
AT4G30500	1	3	8	6	3	12	1
AT4G30650	3	1	1	4	5	1	1
AT4G30660	2	4	9	1	1	7	1
AT4G31050	5	9	8	3	10	2	2
AT4G32340	13	1	7	4	5	1	2
AT4G33140	5	11	8	11	3	12	2
AT4G33490	2	4	6	1	1	11	1
AT4G33540	10	6	1	13	8	1	1
AT4G33700	3	1	1	5	6	2	1
AT4G33980	10	6	1	15	8	2	1
AT4G34588	11	11	8	10	9	12	2
AT4G34600	8	5	2	3	4	4	1
AT4G34950	4	1	7	8	6	7	2
AT4G36910	1	3	5	12	3	12	1
AT4G38960	3	3	4	4	7	5	2
AT4G39980	2	4	6	1	1	1	1
AT4G40060	8	5	3	3	4	6	1
AT5G02710	5	9	8	14	10	12	1
AT5G02810	1	2	6	6	1	11	1
AT5G04790	9	3	4	12	3	3	1
AT5G05410	10	6	1	15	12	1	1
AT5G06980	1	8	3	16	13	6	1
AT5G15850	3	3	3	9	7	3	1
AT5G16110	4	7	5	5	7	10	2
AT5G16480	1	3	5	12	3	10	1
AT5G17290	4	7	5	9	7	3	1
AT5G17450	8	11	1	10	9	8	1
AT5G17550	6	13	5	7	14	5	2
AT5G23150	9	10	7	1	1	1	2
AT5G23240	11	1	1	5	6	2	2
AT5G23340	6	13	4	7	14	3	2
AT5G26570	13	1	1	4	5	2	2
AT5G37260	1	3	5	6	3	3	1
AT5G39410	13	10	1	4	5	7	2
AT5G39790	5	9	6	14	10	9	1
AT5G42900	10	6	1	15	12	2	1
AT5G43440	2	4	9	1	1	11	2
AT5G45290	6	13	4	7	14	5	2
AT5G45310	6	3	4	13	3	5	1
AT5G47240	2	4	6	16	1	9	1
AT5G48250	10	6	1	15	12	2	1
AT5G49730	7	2	3	10	4	3	1
AT5G54180	11	11	1	10	9	8	2
AT5G54960	3	1	1	4	5	7	1
AT5G55280	4	1	8	3	6	9	2
AT5G56700	13	12	9	13	1	1	2
AT5G57660	1	2	2	2	2	6	1
AT5G58070	1	2	6	12	1	11	1
AT5G58650	7	8	3	8	7	5	1
AT5G59780	11	5	4	10	4	6	2
AT5G61380	10	6	1	10	12	2	1
AT5G64170	1	2	2	6	2	4	1
AT5G64180	1	2	2	6	2	4	1
AT5G64470	1	2	2	6	2	4	1
AT5G65140	1	2	2	2	2	4	1
AT5G66590	1	8	3	8	4	5	1

## Sheet: SuppTable 5-whole SD + motif
whole SD	motif proportion
cluster	1	2	3	4	5	6	7	8	9	10	11	12	13	14	15	16	17	18	19	20	21	22	23	24	25
1	0.657143	0.628571	0.542857	0.628571	0.6	0.628571	0.542857	0.542857	0.514286	0.485714	0.6	0.6	0.657143	0.514286	0.457143	0.571429	0.457143	0.514286	0.428571	0.2	0.114286	0.342857	0.142857	0.171429	0.0857143
2	0.190476	0.285714	0.333333	0.380952	0.285714	0.238095	0.285714	0.333333	0.285714	0.52381	0.285714	0.190476	0.285714	0.238095	0.333333	0.285714	0.238095	0.285714	0.52381	0.047619	0.238095	0.0952381	0.047619	0.0952381	0.52381
3	0.65	0.6	0.6	0.75	0.55	0.6	0.65	0.65	0.6	0.55	0.55	0.55	0.5	0.65	0.6	0.6	0.4	0.5	0.45	0.15	0.2	0.1	0.15	0.15	0.25
4	0.0588235	0	0.0588235	0	0.0588235	0.0588235	0	0	0	0.0588235	0	0.0588235	0	0	0	0	0.117647	0	0.0588235	0.588235	0.470588	0.470588	0.470588	0.411765	0.529412
5	0	0	0	0	0	0.133333	0	0	0	0	0	0	0	0	0	0	0.0666667	0.0666667	0.0666667	0.466667	0.266667	0.4	0.266667	0.266667	0.133333
6	0.0666667	0	0	0.0666667	0.133333	0.0666667	0	0	0	0.0666667	0.0666667	0	0.0666667	0	0	0	0	0	0	0.4	0.4	0.4	0.4	0.266667	0.333333
7	0.714286	0.714286	0.571429	0.857143	0.857143	0.785714	0.714286	0.714286	0.714286	0.571429	0.714286	0.714286	0.642857	0.714286	0.571429	0.571429	0.642857	0.571429	0.285714	0.214286	0.142857	0.214286	0.214286	0.0714286	0.428571
8	0	0	0.142857	0.0714286	0	0	0.214286	0.0714286	0.214286	0	0	0	0	0	0.0714286	0	0.214286	0	0.0714286	0.428571	0.285714	0.142857	0.214286	0.0714286	0.214286
9	0	0	0	0	0	0	0	0	0	0.0833333	0	0	0	0	0	0	0	0	0.0833333	0.583333	0.166667	0.416667	0.5	0.583333	0
10	0.75	0.75	0.666667	0.833333	0.583333	0.583333	0.666667	0.666667	0.666667	0.666667	0.583333	0.75	0.5	0.583333	0.666667	0.583333	0.583333	0.666667	0.583333	0.333333	0.5	0.5	0.416667	0.25	0.166667
11	0	0	0	0	0.125	0	0	0	0	0	0	0	0	0	0	0	0	0	0	0.125	0.5	0.125	0.625	0.625	0.125
12	0	0	0	0.142857	0	0	0	0	0	0	0	0	0	0	0	0	0	0	0	0.142857	0.428571	0.285714	0.428571	0.571429	0.428571
13	0	0	0	0	0	0	0	0	0	0	0	0	0	0	0	0	0	0	0	0.285714	0.428571	0.142857	0.142857	0.428571	0
14	0	0	0.333333	0.333333	0	0	0.333333	0.333333	0.333333	0	0	0	0	0.333333	0.333333	0	0.333333	0	0	0	0.333333	0	0.333333	0.333333	0.333333
population	0.305	0.295	0.29	0.355	0.305	0.305	0.3	0.295	0.29	0.29	0.28	0.28	0.275	0.27	0.265	0.265	0.26	0.255	0.25	0.29	0.28	0.28	0.27	0.255	0.255

## Sheet: SuppTable 6-on-off SD + motif
on-off SD	motif proportion
cluster	1	2	3	4	5	6	7	8	9	10	11	12	13	14	15	16	17	18	19	20	21	22	23	24	25
1	0.451613	0.354839	0.387097	0.483871	0.322581	0.387097	0.387097	0.419355	0.354839	0.354839	0.387097	0.354839	0.322581	0.419355	0.387097	0.322581	0.290323	0.387097	0.290323	0.322581	0.290323	0.193548	0.225806	0.258065	0.193548
2	0.62963	0.666667	0.62963	0.666667	0.62963	0.666667	0.592593	0.592593	0.555556	0.555556	0.518519	0.62963	0.62963	0.555556	0.555556	0.592593	0.444444	0.518519	0.333333	0.111111	0.0740741	0.222222	0.148148	0.148148	0.111111
3	0.25	0.208333	0.125	0.375	0.333333	0.208333	0.125	0.25	0.166667	0.25	0.291667	0.208333	0.291667	0.166667	0.0833333	0.208333	0.0833333	0.208333	0.333333	0.291667	0.208333	0.25	0.25	0.208333	0.0833333
4	0.222222	0.277778	0.388889	0.388889	0.277778	0.277778	0.333333	0.333333	0.333333	0.555556	0.277778	0.166667	0.222222	0.277778	0.388889	0.277778	0.277778	0.277778	0.444444	0.111111	0.277778	0.166667	0.0555556	0.111111	0.555556
5	0	0	0.142857	0.0714286	0	0	0.142857	0.0714286	0.142857	0	0	0	0	0	0.0714286	0	0.142857	0	0.0714286	0.357143	0.357143	0.214286	0.428571	0.142857	0.357143
6	0.692308	0.846154	0.692308	0.846154	0.538462	0.615385	0.769231	0.615385	0.692308	0.615385	0.615385	0.769231	0.461538	0.615385	0.615385	0.692308	0.615385	0.538462	0.538462	0.230769	0.384615	0.538462	0.307692	0.230769	0.230769
7	0.0833333	0	0.0833333	0	0.0833333	0.0833333	0	0	0	0.0833333	0	0.0833333	0	0	0	0	0.166667	0	0	0.416667	0.5	0.333333	0.583333	0.583333	0.583333
8	0.818182	0.818182	0.636364	0.909091	0.727273	0.818182	0.909091	0.818182	0.909091	0.545455	0.818182	0.818182	0.818182	0.818182	0.727273	0.727273	0.818182	0.636364	0.636364	0.272727	0.363636	0.272727	0.0909091	0	0.454545
9	0	0	0	0	0	0.222222	0	0	0	0	0	0	0	0	0	0	0.111111	0.111111	0.111111	0.555556	0.111111	0.555556	0.333333	0.333333	0.222222
10	0	0	0	0	0	0	0	0	0	0	0	0	0	0	0	0	0	0	0	0.5	0.25	0.25	0.375	0.75	0
11	0	0	0	0	0.25	0	0.125	0	0.125	0	0	0	0	0	0	0	0.25	0	0	0.375	0.375	0.25	0.5	0.375	0.125
12	0	0	0	0	0	0	0	0	0	0	0	0	0	0	0	0	0	0	0	0.142857	0.285714	0.142857	0	0.142857	0
13	0	0	0	0	0.142857	0	0	0	0	0	0	0	0.142857	0	0	0	0	0	0	0.571429	0.428571	0.428571	0.428571	0.428571	0.428571
14	0.166667	0	0	0	0.166667	0.166667	0	0	0	0.166667	0.166667	0	0	0	0	0	0	0	0	0.333333	0.166667	0.166667	0.333333	0	0
15	0	0	0	0	0.2	0	0	0	0	0	0	0	0.2	0	0	0	0	0	0	0.2	0.6	0.8	0.6	0.8	0.8
population	0.305	0.295	0.29	0.355	0.305	0.305	0.3	0.295	0.29	0.29	0.28	0.28	0.275	0.27	0.265	0.265	0.26	0.255	0.25	0.29	0.28	0.28	0.27	0.255	0.255

## Sheet: SuppTable 7-expression + motif
expression	motif proportion
cluster	1	2	3	4	5	6	7	8	9	10	11	12	13	14	15	16	17	18	19	20	21	22	23	24	25
1	0.466667	0.511111	0.466667	0.6	0.422222	0.466667	0.511111	0.488889	0.466667	0.422222	0.4	0.422222	0.333333	0.488889	0.444444	0.422222	0.422222	0.4	0.311111	0.311111	0.422222	0.288889	0.288889	0.333333	0.2
2	0.48	0.48	0.52	0.52	0.44	0.48	0.4	0.4	0.36	0.4	0.36	0.44	0.44	0.36	0.4	0.4	0.32	0.36	0.32	0.24	0.08	0.2	0.16	0.16	0.16
3	0.545455	0.590909	0.454545	0.636364	0.590909	0.545455	0.636364	0.636364	0.681818	0.454545	0.545455	0.590909	0.590909	0.5	0.5	0.545455	0.545455	0.5	0.454545	0.181818	0.227273	0.136364	0.227273	0	0.318182
4	0	0	0	0.0454545	0	0	0	0	0	0.0454545	0	0.0454545	0	0	0	0	0	0	0.136364	0.454545	0.454545	0.363636	0.409091	0.363636	0.363636
5	0.238095	0.190476	0.142857	0.238095	0.285714	0.238095	0.142857	0.142857	0.142857	0.142857	0.238095	0.190476	0.333333	0.142857	0.047619	0.190476	0.190476	0.142857	0.0952381	0.380952	0.380952	0.380952	0.380952	0.380952	0.238095
6	0.55	0.35	0.5	0.55	0.45	0.5	0.5	0.5	0.45	0.6	0.55	0.4	0.45	0.45	0.5	0.4	0.45	0.5	0.4	0.2	0.1	0.15	0.15	0.25	0.4
7	0	0	0	0	0	0	0	0	0	0	0	0	0	0	0	0	0	0	0	0.421053	0.263158	0.368421	0.421053	0.368421	0
8	0	0	0	0	0.0769231	0.0769231	0	0	0	0	0	0	0	0	0	0	0	0	0	0.307692	0.0769231	0.384615	0.307692	0.230769	0.384615
9	0	0	0.0769231	0	0.153846	0	0	0	0.0769231	0.230769	0.0769231	0	0	0	0.0769231	0	0	0	0.384615	0	0.307692	0.307692	0	0.0769231	0.384615
population	0.305	0.295	0.29	0.355	0.305	0.305	0.3	0.295	0.29	0.29	0.28	0.28	0.275	0.27	0.265	0.265	0.26	0.255	0.25	0.29	0.28	0.28	0.27	0.255	0.255

## Sheet: SuppTable 8-gene half-lifes
	estimated half-life									half-life group
gene	hyp	h1	h2	h3	average i	i1	i2	i3	Narsai et al	hyp	h1	h2	h3	average i	i1	i2	i3	Narsai et al
AT1G01060	1.71142	1.42709	1.87328	1.80674	2.19389	1.34941	2.37681	2.85544	1.89323	1	1	1	1	1	1	1	1	1
AT1G04620	2.84977	3.57325	2.92621	2.40184	4.62611	7.18344	3.83857	2.85632	6.19275	1	2	1	1	2	3	2	1	3
AT1G06040	2.61583	2.65679	3.66077	2.61732	4.58647	2.71657	8.06836	2.97449	5.37836	1	1	2	1	2	1	3	1	2
AT1G06460	4.13771	8.39792	4.31857	4.06741	8.14235	11.9442	8.09889	4.38399	7.2176	2	3	2	2	3	3	3	2	3
AT1G07050	2.23423	4.64297	1.98601	2.06705	3.5373	6.08642	2.10374	2.42173	-1	1	2	1	1	2	3	1	1	-1
AT1G07420	2.1818	4.70643	2.76759	1.88013	5.59162	8.93194	5.98259	1.86034	9.02175	1	2	1	1	2	3	2	1	3
AT1G09795	2.633	2.44532	2.71863	2.88727	5.05185	3.95224	5.0887	6.11462	1.8186	1	1	1	1	2	2	2	3	1
AT1G10740	3.84133	7.21362	4.59518	3.56294	8.58081	14.6026	7.21771	3.92214	2.74268	2	3	2	2	3	4	3	2	1
AT1G10760	2.27257	2.19957	2.54315	2.24985	4.00758	2.75523	5.723	3.5445	6.92843	1	1	1	1	2	1	2	2	3
AT1G12710	1.77792	1.90667	1.51509	1.80537	4.43774	8.18959	2.40634	2.71729	0.908799	1	1	1	1	2	3	1	1	0
AT1G12845	3.51138	10.3779	4.2274	5.31999	8.56891	14.2889	4.10913	7.30864	-1	2	3	2	2	3	4	2	3	-1
AT1G13245	1.99624	1.75577	2.1243	1.97677	3.0981	1.87264	3.3211	4.10056	-1	1	1	1	1	2	1	2	2	-1
AT1G13270	1.82047	1.72313	2.13232	2.01623	3.06422	2.16918	4.72129	2.30218	4.85276	1	1	1	1	2	1	2	1	2
AT1G13570	2.00715	2.29204	1.76972	1.77853	3.06306	3.75124	2.17921	3.25871	3.51635	1	1	1	1	2	2	1	2	2
AT1G13930	3.52342	7.73467	4.54532	4.19611	7.75342	13.3108	5.48656	4.46286	10.8377	2	3	2	2	3	4	2	2	3
AT1G14780	1.40876	1.30444	1.2273	1.42796	2.69696	3.03522	1.92326	3.1324	-1	1	1	1	1	1	2	1	2	-1
AT1G15825	2.4332	3.31327	4.27981	2.11626	5.30445	6.89665	5.97301	3.0437	-1	1	2	2	1	2	3	2	2	-1
AT1G15880	1.79346	2.18521	1.59407	1.36031	4.0554	6.6352	2.95874	2.57226	8.43944	1	1	1	1	2	3	1	1	3
AT1G16170	2.24111	2.45646	1.95775	2.08872	4.59548	7.4905	2.95722	3.33873	9.53925	1	1	1	1	2	3	1	2	3
AT1G17665	1.50716	1.10768	1.75651	1.47388	3.76567	1.27871	5.29637	4.72191	1.44078	1	1	1	1	2	1	2	2	1
AT1G18150	1.74073	1.87731	1.62875	1.53558	2.9588	3.40245	3.45168	2.02226	5.68484	1	1	1	1	1	2	2	1	2
AT1G20510	1.16133	1.20723	0.796552	1.11793	2.59344	3.62881	0.88932	3.26219	13.7599	1	1	0	1	1	2	0	2	4
AT1G21320	2.71236	2.874	2.46137	2.76877	3.97051	5.14917	2.41613	4.34624	-1	1	1	1	1	2	2	1	2	-1
AT1G21570	2.48772	4.11676	1.85259	3.44044	4.36694	4.72201	1.79749	6.58133	1.59453	1	2	1	2	2	2	1	3	1
AT1G21600	3.52371	3.52914	3.4918	3.63938	4.78664	4.5041	4.40329	5.45251	1.12162	2	2	2	2	2	2	2	2	1
AT1G21750	2.33389	2.63575	2.69619	2.10676	3.94648	4.50174	4.01775	3.31996	9.39444	1	1	1	1	2	2	2	2	3
AT1G21920	2.0186	1.91883	2.03018	2.25302	3.68755	3.54494	3.2306	4.2871	0.580555	1	1	1	1	2	2	2	2	0
AT1G22070	3.20687	5.05022	2.67223	2.89599	7.29947	15.5658	2.57448	3.75807	1.83127	2	2	1	1	3	4	1	2	1
AT1G28050	2.74981	14.1628	2.06829	4.59343	11.656	26.9327	1.97015	6.06518	2.5734	1	4	1	2	3	4	1	3	1
AT1G29050	2.45649	2.95393	2.0905	2.49518	4.4999	6.54666	3.43704	3.51599	-1	1	1	1	1	2	3	2	2	-1
AT1G29465	1.80656	2.3261	1.27914	2.08191	3.07265	3.52811	1.36981	4.32004	-1	1	1	1	1	2	2	1	2	-1
AT1G32030	2.11597	2.14499	2.84926	1.95601	4.02183	3.87212	4.96204	3.23132	-1	1	1	1	1	2	2	2	2	-1
AT1G33970	2.92876	4.93053	3.05232	2.86999	6.68672	9.31129	7.56835	3.18053	5.72281	1	2	2	1	3	3	3	2	2
AT1G48260	1.55535	1.60775	1.31924	1.60275	2.74922	2.07688	1.87282	4.29796	0.659786	1	1	1	1	1	1	1	2	0
AT1G48745	4.78042	7.31717	6.47237	5.49385	8.3151	9.35922	9.50896	6.07712	-1	2	3	3	2	3	3	3	3	-1
AT1G48900	1.78373	1.99245	1.80602	1.57346	2.97667	3.57709	2.76116	2.59177	5.18639	1	1	1	1	1	2	1	1	2
AT1G51090	1.8569	1.41137	1.84149	1.62453	2.34959	1.5867	3.40018	2.0619	-1	1	1	1	1	1	1	2	1	-1
AT1G52565	1.57045	2.44424	1.14014	1.66831	2.74188	4.17946	1.28433	2.76187	-1	1	1	1	1	1	2	1	1	-1
AT1G53230	2.09612	2.47906	2.32864	1.85944	4.87716	7.80865	4.54105	2.28178	2.61368	1	1	1	1	2	3	2	1	1
AT1G54740	1.92848	2.46209	1.65138	1.60602	4.39245	9.39222	1.61544	2.1697	-1	1	1	1	1	2	3	1	1	-1
AT1G56300	3.66853	15.0423	6.25857	2.63671	8.56513	17.0182	7.09196	1.58528	9.12786	2	4	3	1	3	4	3	1	3
AT1G67195	2.42676	4.09222	1.66751	2.36775	5.48993	9.70783	3.23063	3.53133	-1	1	2	1	1	2	3	2	2	-1
AT1G67970	2.51937	3.23896	2.55414	2.28189	4.78751	7.71892	3.99755	2.64607	3.15254	1	2	1	1	2	3	2	1	2
AT1G69160	2.19523	2.07705	2.96388	2.1571	3.75244	3.0622	5.3766	2.8185	-1	1	1	1	1	2	2	2	1	-1
AT1G69210	2.14894	2.14845	2.05244	2.25639	4.54138	5.37359	4.39246	3.85808	1.38867	1	1	1	1	2	2	2	2	1
AT1G70820	3.12236	10.5768	2.43445	2.93207	8.91691	21.5543	2.09665	3.09983	-1	2	3	1	1	3	4	1	2	-1
AT1G71430	3.75843	3.98453	5.27736	2.96535	6.02269	4.65153	10.5008	2.91579	-1	2	2	2	1	3	2	3	1	-1
AT1G72540	2.6711	2.49248	3.99038	2.24855	5.12703	2.81257	9.26243	3.30608	-1	1	1	2	1	2	1	3	2	-1
AT1G75180	2.79423	6.06118	6.70754	2.08705	8.34305	11.4267	11.4283	2.17414	1.36633	1	3	3	1	3	3	3	1	1
AT1G75770	4.68832	3.74787	3.2603	3.21533	4.64674	7.62211	3.66446	2.65366	-1	2	2	2	2	2	3	2	1	-1
AT1G77810	2.19887	1.9403	2.75721	2.25112	3.44768	2.15138	4.50141	3.69026	1.65715	1	1	1	1	2	1	2	2	1
AT1G77920	2.10852	2.17851	1.80261	2.116	3.58082	3.85712	3.21319	3.67214	2.62128	1	1	1	1	2	2	2	2	1
AT2G04530	1.50645	1.4248	1.58496	1.37845	3.54268	3.96787	5.07739	1.58276	6.10506	1	1	1	1	2	2	2	1	3
AT2G04795	3.9106	4.17768	3.96514	3.39305	7.51309	11.1627	8.73426	2.64235	1.57549	2	2	2	2	3	3	3	1	1
AT2G05070	1.8772	1.9664	2.41573	1.99376	4.08207	2.2064	6.47125	3.56858	-1	1	1	1	1	2	1	3	2	-1
AT2G05100	2.09465	1.83419	3.31259	2.2883	3.75592	1.77163	5.40237	4.09377	-1	1	1	2	1	2	1	2	2	-1
AT2G17470	2.41753	2.47146	2.05197	2.1121	3.25037	3.95655	2.89003	2.90454	-1	1	1	1	1	2	2	1	1	-1
AT2G17840	4.20514	6.24156	5.11932	4.47512	6.22461	7.75382	6.48389	4.43611	13.01	2	3	2	2	3	3	3	2	4
AT2G20210	1.80223	2.59469	1.24863	1.82074	4.29845	7.3283	1.85053	3.71651	2.05738	1	1	1	1	2	3	1	2	1
AT2G21130	5.80987	15.3701	6.66133	6.89348	12.7091	23.3465	6.45085	8.32991	12.0016	2	4	3	3	4	4	3	3	4
AT2G21185	2.57277	3.27375	4.0055	3.30316	5.34946	5.25486	6.1195	4.674	3.37689	1	2	2	2	2	2	3	2	2
AT2G22122	2.52759	4.95894	1.96985	3.40964	4.35913	6.54709	1.72881	4.8015	-1	1	2	1	2	2	3	1	2	-1
AT2G23910	3.02308	4.86112	3.38401	2.30596	4.58112	5.56832	5.17272	3.00231	-1	2	2	2	1	2	2	2	2	-1
AT2G24570	1.66864	1.66093	1.4115	1.70223	3.02822	3.08751	2.71356	3.28358	0.761128	1	1	1	1	2	2	1	2	0
AT2G25355	1.91915	1.92056	1.48983	1.85448	2.84719	2.56638	3.82865	2.14654	3.50046	1	1	1	1	1	1	2	1	2
AT2G28900	3.52843	4.06156	4.43789	3.91239	7.02621	5.67716	10.1909	5.21057	9.65909	2	2	2	2	3	2	3	2	3
AT2G29070	2.65123	3.61352	3.23429	2.52013	4.94382	7.30306	5.13859	2.38982	9.439	1	2	2	1	2	3	2	1	3
AT2G29650	4.31427	5.51127	5.62321	3.88276	5.7405	5.8107	7.74712	3.66367	3.11483	2	2	2	2	2	2	3	2	2
AT2G29690	1.50949	1.77558	1.01213	1.36493	2.41434	3.49971	1.11255	2.63075	6.52714	1	1	1	1	1	2	1	1	3
AT2G36390	2.55829	3.00291	2.73014	2.62208	4.81281	5.83574	5.5394	3.0633	5.56511	1	2	1	1	2	2	2	2	2
AT2G37230	1.49944	1.58673	1.28456	1.13822	2.91771	2.40737	1.78803	4.55775	-1	1	1	1	1	1	1	1	2	-1
AT2G37400	2.104	2.13286	2.25741	3.42102	4.24158	2.81321	3.51691	6.39464	1.03636	1	1	1	2	2	1	2	3	1
AT2G39795	1.76123	1.93271	2.00294	1.83728	3.97663	3.81965	5.45964	2.65059	4.20113	1	1	1	1	2	2	2	1	2
AT2G40080	3.57768	12.7281	3.03991	5.47301	11.5468	24.4733	2.8886	7.27841	6.38085	2	4	2	2	3	4	1	3	3
AT2G40240	2.69514	4.5331	2.80994	3.55409	4.42981	5.21123	2.75447	5.32374	2.98262	1	2	1	2	2	2	1	2	1
AT2G40840	2.07498	1.76673	2.1646	2.16192	2.30848	1.79363	2.48867	2.64312	5.49279	1	1	1	1	1	1	1	1	2
AT2G41250	2.24718	2.20193	3.35665	2.2629	3.47648	1.65476	6.31703	2.45764	2.71479	1	1	2	1	2	1	3	1	1
AT2G42530	2.80793	2.65791	3.00518	2.64054	4.35745	3.87331	5.24432	3.95473	6.83919	1	1	2	1	2	2	2	2	3
AT2G42540	1.88365	3.72153	1.32843	1.53342	4.46959	10.1718	1.62932	1.60766	8.44773	1	2	1	1	2	3	1	1	3
AT2G43010	2.5433	2.51668	3.44667	2.48154	4.28017	2.97884	6.08019	3.78149	-1	1	1	2	1	2	1	3	2	-1
AT2G43018	2.15271	2.945	1.68067	2.33421	7.24319	14.5348	2.31197	4.88279	-1	1	1	1	1	3	4	1	2	-1
AT2G44380	2.57203	2.81034	3.01909	2.28884	5.19238	4.89207	8.0016	2.68346	-1	1	1	2	1	2	2	3	1	-1
AT2G45560	2.9601	4.18698	3.01221	3.19625	7.75119	14.3014	4.2568	4.69532	-1	1	2	2	2	3	4	2	2	-1
AT2G46450	2.35576	2.46042	3.39125	3.28707	4.15847	3.28138	4.06734	5.12667	5.70744	1	1	2	2	2	2	2	2	2
AT2G46790	1.18343	1.29073	0.882671	1.30942	2.91245	4.25225	1.00705	3.47803	-1	1	1	0	1	1	2	1	2	-1
AT2G46830	1.99979	1.77426	1.92706	1.75513	2.35727	2.82661	2.01344	2.23174	2.43097	1	1	1	1	1	1	1	1	1
AT2G47390	2.38661	4.04059	2.46249	2.35902	4.74704	7.81341	3.66156	2.76615	6.37384	1	2	1	1	2	3	2	1	3
AT2G47870	2.94719	3.33871	2.78464	3.24976	4.85663	4.22053	4.31042	6.03893	-1	1	2	1	2	2	2	2	3	-1
AT3G02380	1.66494	1.5246	1.9267	1.45849	2.16886	1.58338	3.33287	1.59033	-1	1	1	1	1	1	1	2	1	-1
AT3G02570	2.03042	2.8771	2.40236	2.19299	5.25983	5.26289	6.17502	4.34156	2.4264	1	1	1	1	2	2	3	2	1
AT3G05380	2.07204	2.06973	1.68138	1.87153	2.97492	3.1268	2.32585	3.47212	-1	1	1	1	1	1	2	1	2	-1
AT3G09540	2.09521	2.06643	1.98476	2.43551	3.49024	4.11877	2.09017	4.26177	2.4677	1	1	1	1	2	2	1	2	1
AT3G10770	1.6075	1.99913	1.14603	1.08437	3.57162	6.51055	1.59088	2.61344	4.8196	1	1	1	1	2	3	1	1	2
AT3G11900	1.83552	1.83108	1.88032	1.85279	3.46636	2.39015	3.24983	4.75912	6.97174	1	1	1	1	2	1	2	2	3
AT3G12320	3.18057	3.37587	4.56867	3.48845	4.76201	3.10995	6.9117	4.26437	2.87582	2	2	2	2	2	2	3	2	1
AT3G15110	2.44503	2.55508	2.30625	2.78369	4.22436	5.24807	2.562	4.863	8.9017	1	1	1	1	2	2	1	2	3
AT3G17100	1.72455	2.07971	1.1849	1.29216	2.58675	4.06624	1.16584	2.52815	6.11116	1	1	1	1	1	2	1	1	3
AT3G19030	2.45157	2.92838	3.15043	2.56932	5.02301	4.99083	6.31706	3.76113	1.84823	1	1	2	1	2	2	3	2	1
AT3G20810	3.05061	4.47248	2.65374	2.4548	4.19844	5.18929	4.34848	3.05754	9.09785	2	2	1	1	2	2	2	2	3
AT3G23280	1.80831	1.96078	1.93153	1.40794	4.13249	4.69809	5.70016	1.99923	19.0888	1	1	1	1	2	2	2	1	4
AT3G24760	2.96452	2.67501	3.26963	2.99885	4.42295	2.64832	6.25998	4.36054	3.96699	1	1	2	1	2	1	3	2	2
AT3G27690	1.96168	2.05039	1.76424	2.19188	2.50597	1.96705	1.42765	4.1232	-1	1	1	1	1	1	1	1	2	-1
AT3G44750	1.87194	2.3934	1.43734	1.8555	3.10072	4.314	1.80624	3.18193	6.81359	1	1	1	1	2	2	1	2	3
AT3G46640	4.62076	7.66976	6.54657	4.82789	7.52009	9.67886	7.55783	5.32359	-1	2	3	3	2	3	3	3	2	-1
AT3G46970	2.24736	2.25349	2.17069	2.22894	3.81609	3.38996	3.66056	4.39775	7.5031	1	1	1	1	2	2	2	2	3
AT3G47340	2.65781	3.87082	2.64092	2.54533	4.88414	8.06902	3.67674	2.90667	-1	1	2	1	1	2	3	2	1	-1
AT3G47420	1.95736	2.09695	1.95759	1.59975	5.48483	6.76496	7.68787	2.00165	2.79493	1	1	1	1	2	3	3	1	1
AT3G47500	2.91397	3.15601	6.93427	2.50984	5.68456	3.65776	9.96174	3.43418	1.24216	1	2	3	1	2	2	3	2	1
AT3G47860	3.28504	5.7546	3.74418	3.5059	5.85822	8.42272	4.7956	4.35634	-1	2	2	2	2	2	3	2	2	-1
AT3G48250	1.60783	1.55642	1.20168	1.64159	2.45912	2.6777	1.78111	2.91855	2.374	1	1	1	1	1	1	1	1	1
AT3G50750	1.67827	1.95906	1.61156	1.36169	4.44301	7.25643	4.21167	1.86093	-1	1	1	1	1	2	3	2	1	-1
AT3G51895	2.9156	5.03281	4.36074	2.85127	6.55022	9.35756	6.68844	3.60466	-1	1	2	2	1	3	3	3	2	-1
AT3G54500	3.30029	3.50319	5.48187	3.61507	5.40634	3.52537	8.97512	3.71854	3.32679	2	2	2	2	2	2	3	2	2
AT3G54890	2.89882	3.58643	3.28656	2.66651	4.73541	4.64099	5.99384	3.57139	11.4421	1	2	2	1	2	2	2	2	3
AT3G55240	1.9346	2.20961	2.2043	1.9365	2.89511	2.5837	2.7553	3.34633	-1	1	1	1	1	1	1	1	2	-1
AT3G55450	3.31046	5.85298	3.70876	4.20649	9.56279	19.0853	3.79188	5.81121	1.85311	2	2	2	2	3	4	2	2	1
AT3G55560	2.51251	2.54007	2.39841	2.12045	4.05355	5.51684	3.69533	2.94847	1.46391	1	1	1	1	2	2	2	1	1
AT3G55760	2.2404	3.24292	1.92538	2.9186	4.08451	4.45793	2.01796	5.77763	4.09516	1	2	1	1	2	2	1	2	2
AT3G56680	1.98797	1.96691	1.71165	1.6852	2.8345	3.47969	2.29074	2.73308	4.49446	1	1	1	1	1	2	1	1	2
AT3G58490	2.07208	2.27981	1.84184	1.8159	3.07389	2.77028	4.15254	2.29884	-1	1	1	1	1	2	1	2	1	-1
AT3G58670	1.69714	1.74619	1.44788	1.37475	2.40348	2.86673	1.88747	2.45623	11.1696	1	1	1	1	1	1	1	1	3
AT3G59060	1.76874	2.18601	2.2138	1.38709	4.02179	4.07811	5.68599	2.30128	-1	1	1	1	1	2	2	2	1	-1
AT3G61820	2.33244	2.49314	2.65486	2.30535	3.57937	4.12656	3.70621	2.90532	0.768766	1	1	1	1	2	2	2	1	0
AT3G62690	1.73747	1.94113	1.41922	1.42924	2.96321	4.52112	1.85083	2.5177	1.36638	1	1	1	1	1	2	1	1	1
AT3G63160	2.25513	2.35094	2.22553	2.08464	3.44188	2.46589	4.67855	3.18119	-1	1	1	1	1	2	1	2	2	-1
AT4G00050	3.84739	4.14919	4.73428	3.32242	6.56129	5.01028	11.8371	2.8365	-1	2	2	2	2	3	2	3	1	-1
AT4G04670	1.84671	1.52453	1.00461	1.80353	3.52056	2.45972	3.3875	4.71446	2.90238	1	1	1	1	2	1	2	2	1
AT4G08930	2.22389	3.57817	2.55025	1.72488	5.75117	9.54342	5.91799	1.7921	2.36142	1	2	1	1	2	3	2	1	1
AT4G10925	2.19356	2.7952	1.71124	2.0476	4.37288	7.61996	2.21724	3.28143	2.73447	1	1	1	1	2	3	1	2	1
AT4G15248	2.92609	2.61974	2.95845	4.24973	4.23369	2.32797	3.81511	6.55799	-1	1	1	1	2	2	1	2	3	-1
AT4G15430	1.86069	4.77343	1.45268	1.65366	4.26729	8.88258	2.1413	1.77798	1.33363	1	2	1	1	2	3	1	1	1
AT4G15780	1.78066	1.61887	1.83892	1.3567	3.41464	6.474	2.54319	1.22672	12.5653	1	1	1	1	2	3	1	1	4
AT4G16146	2.53457	2.14914	3.54612	2.75211	3.73096	2.0888	5.74618	3.35791	8.82729	1	1	2	1	2	1	2	2	3
AT4G17100	3.64336	4.88168	4.53898	4.02392	6.7476	8.82458	5.67298	5.74524	8.09414	2	2	2	2	3	3	2	2	3
AT4G18810	1.72836	1.45896	1.84003	2.03111	2.96198	1.54661	2.41215	4.92719	3.75716	1	1	1	1	1	1	1	2	2
AT4G19170	2.1094	2.37992	2.36841	2.37209	5.44091	10.2516	2.5689	3.50219	-1	1	1	1	1	2	3	1	2	-1
AT4G20070	2.99287	4.24335	3.29159	3.00722	5.12616	7.02865	5.35679	2.99302	5.77397	1	2	2	2	2	3	2	1	2
AT4G22570	4.44783	7.36721	4.41906	3.57826	6.41613	11.1555	5.25348	2.83938	13.8443	2	3	2	2	3	3	2	1	4
AT4G26400	1.28875	0.800648	1.65677	1.19601	3.08485	0.89686	5.09115	3.26655	9.67803	1	0	1	1	2	0	2	2	3
AT4G26670	3.71607	3.65989	3.31073	3.57556	6.20208	9.36166	5.1408	4.10378	5.53555	2	2	2	2	3	3	2	2	2
AT4G27310	1.59929	1.14582	1.87015	1.73177	3.17894	1.20892	4.16085	4.16706	-1	1	1	1	1	2	1	2	2	-1
AT4G27560	1.54402	1.8103	0.836322	1.33422	2.1398	3.36135	1.04516	2.01291	-1	1	1	0	1	1	2	1	1	-1
AT4G28910	2.16086	2.25718	2.84201	1.92481	3.16439	3.06565	4.21353	2.21398	3.42233	1	1	1	1	2	2	2	1	2
AT4G29510	3.41367	4.37891	3.82346	4.26536	5.86028	7.00693	4.25127	6.32265	6.1195	2	2	2	2	2	3	2	3	3
AT4G30500	2.82529	3.15866	2.63514	2.49765	7.43542	13.1236	5.50398	3.67868	3.61002	1	2	1	1	3	4	2	2	2
AT4G30650	5.42596	5.687	5.22543	4.73767	8.1555	10.9996	7.74184	5.72501	8.99742	2	2	2	2	3	3	3	2	3
AT4G30660	2.46146	9.80178	1.73471	2.58333	8.22206	19.7214	1.54452	3.40023	16.0868	1	3	1	1	3	4	1	2	4
AT4G31050	1.61407	1.86162	1.08995	1.26501	2.99953	5.66404	1.5627	1.77183	4.06233	1	1	1	1	1	2	1	1	2
AT4G32340	1.86792	3.31717	1.41337	1.27638	3.38122	5.24662	2.49715	2.39987	-1	1	2	1	1	2	2	1	1	-1
AT4G33140	3.47246	3.79313	3.30352	3.24874	4.60702	4.57975	4.84993	4.39136	4.73407	2	2	2	2	2	2	2	2	2
AT4G33490	2.49467	2.65022	3.89568	3.19089	6.4037	2.90996	10.0763	6.22488	2.51786	1	1	2	2	3	1	3	3	1
AT4G33540	2.27516	3.57167	2.14264	2.12374	3.46687	5.40755	2.12539	2.86765	7.54535	1	2	1	1	2	2	1	1	3
AT4G33700	2.90237	4.44599	2.64087	3.68857	6.08619	7.44169	4.25024	6.56663	3.72634	1	2	1	2	3	3	2	3	2
AT4G33980	2.50854	13.6319	1.74608	3.74044	9.03743	19.6601	2.20903	5.24316	3.38912	1	4	1	2	3	4	1	2	2
AT4G34588	2.81306	2.92686	3.57224	2.70273	4.56056	3.26091	7.11169	3.30909	-1	1	1	2	1	2	2	3	2	-1
AT4G34600	2.86876	4.57798	2.93561	2.43362	7.38725	16.6823	3.20657	2.27288	-1	1	2	1	1	3	4	2	1	-1
AT4G34950	2.40513	2.36479	2.34136	2.40622	4.67497	5.76139	3.819	4.44452	3.83871	1	1	1	1	2	2	2	2	2
AT4G36910	1.64363	1.44748	1.7969	1.53379	2.54551	1.81379	3.57192	2.25082	10.3434	1	1	1	1	1	1	2	1	3
AT4G38960	2.08314	4.36824	2.28162	1.61292	4.63817	8.98411	3.47968	1.45072	1.61788	1	2	1	1	2	3	2	1	1
AT4G39980	2.31423	10.3035	4.35494	1.53737	7.516	14.5413	5.91223	2.09449	5.88064	1	3	2	1	3	4	2	1	2
AT4G40060	2.68533	3.15498	2.56843	2.50801	5.29035	7.06571	5.29103	3.51432	3.78972	1	2	1	1	2	3	2	2	2
AT5G02710	1.8014	1.73884	1.47401	1.77897	4.68494	6.26955	2.85065	4.93463	2.49012	1	1	1	1	2	3	1	2	1
AT5G02810	2.19902	2.37583	2.32801	2.0748	3.72881	2.76139	3.49116	4.93389	6.32673	1	1	1	1	2	1	2	2	3
AT5G04790	3.73173	10.3502	3.90469	3.91039	8.43151	17.6901	3.74379	3.86062	1.54129	2	3	2	2	3	4	2	2	1
AT5G05410	3.70235	4.33526	3.67773	3.69112	4.54268	5.67463	3.75403	4.1994	-1	2	2	2	2	2	2	2	2	-1
AT5G06980	1.83792	2.15032	1.5773	2.19403	2.64597	2.57991	1.59887	3.75914	1.81609	1	1	1	1	1	1	1	2	1
AT5G15850	2.82911	6.29092	3.39597	1.94672	6.68532	9.53159	8.72894	1.79542	1.98318	1	3	2	1	3	3	3	1	1
AT5G16110	1.52812	1.41227	1.53362	1.59339	3.25335	4.28449	2.25318	3.22239	2.14269	1	1	1	1	2	2	1	2	1
AT5G16480	2.95272	3.10521	3.12936	2.61814	4.62344	5.2775	5.84203	2.7508	3.03222	1	2	2	1	2	2	2	1	2
AT5G17290	1.55175	1.79315	1.53621	1.44658	3.60172	7.0274	1.93357	1.84419	12.0135	1	1	1	1	2	3	1	1	4
AT5G17450	2.11811	2.18043	2.08986	1.71166	3.67201	5.15122	4.2272	1.63761	-1	1	1	1	1	2	2	2	1	-1
AT5G17550	2.30019	1.85238	1.50652	1.87307	3.08959	3.65543	1.53256	4.08077	-1	1	1	1	1	2	2	1	2	-1
AT5G23150	3.94245	3.69413	4.69008	3.62478	5.25381	3.2532	8.81247	3.69577	3.1396	2	2	2	2	2	2	3	2	2
AT5G23240	2.93726	6.84916	3.07576	2.9036	4.8267	8.62634	3.12706	2.72669	-1	1	3	2	1	2	3	2	1	-1
AT5G23340	2.03638	1.8745	2.39048	2.10571	3.50686	2.14091	4.51014	3.86953	1.81184	1	1	1	1	2	1	2	2	1
AT5G26570	2.20886	2.7675	2.05449	2.30158	6.21178	12.4427	2.41862	3.77402	7.50075	1	1	1	1	3	4	1	2	3
AT5G37260	2.17918	2.46357	2.37796	2.0018	2.98012	2.98663	3.45009	2.50364	1.15313	1	1	1	1	1	1	2	1	1
AT5G39410	3.55546	10.2772	6.71638	2.87333	12.0876	22.53	10.8925	2.84031	7.99962	2	3	3	1	4	4	3	1	3
AT5G39790	2.54621	2.70567	2.75194	2.28871	4.08861	4.05956	6.10328	2.10298	6.57375	1	1	1	1	2	2	3	1	3
AT5G42900	4.1381	6.80066	5.87095	3.64114	7.39235	8.98865	9.38918	3.79921	11.548	2	3	2	2	3	3	3	2	3
AT5G43440	3.08809	5.97248	3.32273	2.77903	4.82639	7.95661	4.22599	2.29655	-1	2	2	2	1	2	3	2	1	-1
AT5G45290	1.80337	2.21767	2.6572	1.58878	3.91058	3.24662	6.32589	2.15923	-1	1	1	1	1	2	2	3	1	-1
AT5G45310	1.8566	4.6263	1.0094	1.94392	3.2896	6.22803	1.06744	2.57332	-1	1	2	1	1	2	3	1	1	-1
AT5G47240	2.38753	4.54671	1.98817	2.01069	7.77557	19.0938	2.31129	1.92167	-1	1	2	1	1	3	4	1	1	-1
AT5G48250	6.50489	8.40374	5.98949	5.40059	11.1498	22.8468	6.08646	4.5161	1.83847	3	3	2	2	3	4	3	2	1
AT5G49730	2.22519	2.6107	1.89421	2.25122	3.49162	4.87539	1.8984	3.70106	-1	1	1	1	1	2	2	1	2	-1
AT5G54180	2.2389	2.21275	1.83893	2.13015	2.71549	2.55679	3.0394	2.55029	1.9652	1	1	1	1	1	1	2	1	1
AT5G54960	2.95191	8.59095	3.01442	3.20773	7.64546	14.9332	3.78287	4.22032	4.27148	1	3	2	2	3	4	2	2	2
AT5G55280	1.9677	2.98571	1.45204	2.01466	4.90053	10.1929	1.66576	2.84297	5.02269	1	1	1	1	2	3	1	1	2
AT5G56700	2.42661	2.69177	2.35887	2.60781	3.40238	3.33789	2.46285	4.40639	-1	1	1	1	1	2	2	1	2	-1
AT5G57660	1.68469	1.29649	2.44878	1.09701	2.3298	1.44157	3.88808	1.65975	5.60856	1	1	1	1	1	1	2	1	2
AT5G58070	3.48147	4.54708	3.39997	3.034	4.7608	7.77376	3.50923	2.99942	9.13514	2	2	2	2	2	3	2	1	3
AT5G58650	1.46031	1.55356	1.4303	1.31097	2.8454	4.3148	2.83999	1.38139	5.40294	1	1	1	1	1	2	1	1	2
AT5G59780	2.88473	4.60717	2.86907	2.97986	5.55564	10.0251	2.67681	3.96499	-1	1	2	1	1	2	3	1	2	-1
AT5G61380	3.64341	5.87511	4.35545	4.42407	10.0559	17.7365	5.58671	6.84447	4.39715	2	2	2	2	3	4	2	3	2
AT5G64170	2.27514	2.19765	2.25734	3.04513	3.52123	2.79733	2.82759	4.93877	3.07955	1	1	1	2	2	1	1	2	2
AT5G64180	2.84615	2.61877	4.41249	2.87584	4.28889	2.41372	6.71445	3.73848	13.806	1	1	2	1	2	1	3	2	4
AT5G64470	2.27646	1.89075	3.5521	2.03615	4.34211	2.33935	7.76602	2.92096	1.60361	1	1	2	1	2	1	3	1	1
AT5G65140	1.96536	2.53052	1.85027	1.87351	4.88174	8.87547	2.47886	3.29088	-1	1	1	1	1	2	3	1	2	-1
AT5G66590	1.4029	1.51907	0.900202	1.5099	2.52831	4.15705	0.909292	2.51859	-1	1	1	0	1	1	2	0	1	-1
Narsai et al estimates									136									136
matches	43	49	48	46	39	47	42	38		43	49	48	46	39	47	42	38
